# Supplementary material for: Role of ACSBG1 in Brain Lipid Metabolism and X-Linked Adrenoleukodystrophy Pathogenesis: Insights from a Knockout Mouse Model
Source: Cells. 2024 Oct 12;13(20):1687. doi: 10.3390/cells13201687 (PMC11506745; doi:10.3390/cells13201687)
Supplement: Supplementary file 1 [file cells-13-01687-s001.zip]

Archive with 1 entries (1 files):
- cells-3201759-supplementary.pdf
